# Supplementary material for: Diversity of Late Blight Resistance Genes in the VIR Potato Collection
Source: Plants (Basel). 2023 Jan 6;12(2):273. doi: 10.3390/plants12020273 (PMC9862067; doi:10.3390/plants12020273)
Supplement: Supplementary file 1 [file plants-12-00273-s001.zip]

Archive with 1 entries (1 files):
- plants-2120519-supplementary.pdf
